# Supplementary material for: L‐quebrachitol Modulates the Anti‐convulsant Effects of Carbamazepine Possibly Through Voltage‐gated Sodium Channel Blocking Mechanism in Chicks: In Vivo and In Silico Studies
Source: Brain Behav. 2025 Jul 7;15(7):e70675. doi: 10.1002/brb3.70675 (PMC12230634; doi:10.1002/brb3.70675)
Supplement: Supplementary file 1 — Supporting material: brb370675‐sup‐0001‐LQB‐convulsion‐data.xlsx [file BRB3-15-e70675-s001.xlsx]

## Sheet: Sheet1
		Anticonvulsant 7-1-2025
	CONTROL	Latency (sec)	NC	DC (sec)	ND (No of Death)
		17	62	390	1
		21	79	387	1
		23	71	325	1
		19	78	371	1
		16	81	389	1
MEAN		19.2	74.2	372.4	1
STDEV		2.86356	7.79102	27.6007	0
SEM		1.1688	3.18001	11.2656	0
	CBZ-80	97	10	104	1
		102	13	97	0
		114	12	78	0
		131	19	78	0
		123	8	75	0
MEAN		113.4	12.4	86.4	0.2
STDEV		14.1527	4.15933	13.1643	0.447214
SEM		5.77663	1.69768	5.3732	0.182536
	LQB-1	Latency (sec)	NC	DC (sec)	ND
		22	23	205	1
		27	35	211	1
		19	41	203	0
		21	38	198	1
		23	27	221	0
MEAN		22.4	32.8	207.6	0.6
STDEV		2.96648	7.56307	8.82043	0.547723
SEM		1.32432	3.37637	3.93769	0.244519
	LQB-5	Latency (sec)	NC	DC (sec)	ND
		25	22	187	1
		29	23	173	0
		36	19	191	1
		42	20	178	0
		51	22	179	0
MEAN		36.6	21.2	181.6	0.4
STDEV		10.3586	1.64317	7.26636	0.547723
SEM		4.62436	0.733557	3.24391	0.244519
	LQB-10	Latency (sec)	NC	DC (sec)	ND
		47	17	131	0
		59	16	123	1
		65	13	124	0
		69	19	119	0
		71	11	139	0
MEAN		62.2	15.2	127.2	1
STDEV		9.65401	3.19374	7.8867	0.447214
SEM		4.30983	1.42578	3.52085	0.199649
	LQB-10+CBZ-80	Latency (sec)	NC	DC (sec)	ND
		143	7	79	0
		142	13	73	0
		124	9	70	0
		137	11	77	0
		141	10	75	1
MEAN		137.4	10	74.8	1
STDEV		7.82943	2.23607	3.49285	0.447214
SEM		3.49528	0.998245	1.55931	0.199649
